# Supplementary material for: Analysis of Deep Learning Techniques for Dental Informatics: A Systematic Literature Review
Source: Healthcare (Basel). 2022 Sep 28;10(10):1892. doi: 10.3390/healthcare10101892 (PMC9602147; doi:10.3390/healthcare10101892)
Supplement: Supplementary file 1 [file healthcare-10-01892-s001.zip]

Archive with 1 entries (1 files):
- healthcare-1868711-supplementary.pdf
